# Supplementary material for: New Quinazolin-4(3H)-One Derivatives Incorporating Isoxazole Moiety as Antioxidant Agents: Synthesis, Structural Characterization, and Theoretical DFT Mechanistic Study
Source: Pharmaceuticals (Basel). 2024 Oct 18;17(10):1390. doi: 10.3390/ph17101390 (PMC11510333; doi:10.3390/ph17101390)
Supplement: Supplementary file 1 [file pharmaceuticals-17-01390-s001.zip]

Archive with 1 entries (1 files):
- pharmaceuticals-3251571-supplementary.pdf
